# Supplementary material for: Transcriptional and Translational Landscape of Equine Torovirus
Source: J Virol. 2018 Aug 16;92(17):e00589-18. doi: 10.1128/JVI.00589-18 (PMC6096809; doi:10.1128/JVI.00589-18)
Supplement: Supplemental file 1 [file zjv017183828sd1.xlsx]

## Sheet: Sheet1
Supplementary Table 1. Read counts for each sample. Too short, adaptor only, rRNA forward/reverse, mRNA forward/reverse, ncRNA forward/reverse, gDNA forward/reverse, and vRNA forward/reverse reads were summed to give the total mapped read count. Remaining reads were classified as unmapped.
	Ribo-Seq Infected Untreated Rep 1	RNA-Seq Infected Untreated Rep 1	Ribo-Seq Infected Untreated Rep 2	RNA-Seq Infected Untreated Rep 2	Ribo-Seq Mock Untreated Rep 1	RNA-Seq Mock Untreated Rep 1	Ribo-Seq Mock Untreated Rep 2	RNA-Seq Mock Untreated Rep 2	Ribo-Seq Infected Cycloheximide Treated	Ribo-Seq Infected Harringtonine Treated
total reads	32539697	25078726	32365237	33016656	27720458	29429175	27618945	53891222	13436449	14307741
too short	12268112	2635473	13713000	4271022	9531442	2033747	9879750	3262438	6261818	7017960
adapter only	248203	284497	405110	258836	179544	265180	419628	70628	131406	50082
rRNA forward	4508920	28405	3326685	118321	4902691	24755	4041520	191472	1939774	2378689
rRNA reverse	2195635	216143	1812864	664876	510957	94256	997351	175998	175859	216771
mRNA forward	855310	3247211	300949	3885107	2861864	4644674	1351818	10500683	735332	438821
mRNA reverse	7191	8574	4114	10415	14048	7862	11677	12570	39920	53770
ncRNA forward	576006	6084595	286449	7648777	471856	7572101	650011	14465668	979637	1186621
ncRNA reverse	57	246	27	446	42	201	27	196	22	60
gDNA forward	1539258	5390669	1486536	5639152	1268788	7527994	1619801	12848760	314114	330860
gDNA reverse	1315702	3447171	1099920	3989454	848056	4580078	1028750	8441861	242820	260265
vRNA forward	82312	279062	38836	632111	3	300	1	206	360988	151091
vRNA reverse	494	7085	195	13676	0	1	0	5	3197	4150
total mapped	23597200	21629131	22474685	27132193	20589291	26751149	20000334	49970485	11184887	12089140
total unmapped	8942497	3449595	9890552	5884463	7131167	2678026	7618611	3920737	2251562	2218601
