# Supplementary material for: Transcriptional and Translational Landscape of Equine Torovirus
Source: J Virol. 2018 Aug 16;92(17):e00589-18. doi: 10.1128/JVI.00589-18 (PMC6096809; doi:10.1128/JVI.00589-18)
Supplement: Supplemental file 2 [file zjv017183828sd2.xlsx]

## Sheet: Sheet1
Supplementary Table 2. Gene descriptions (Ensembl gene identifiers and gene symbols) for transcripts which were differentially transcribed or translated, in EToV compared to mock infected cells.
DECREASED_DIFFERENTIAL_TRANSLATION
ensembl_gene_id	external_gene_name	log2FC_TE_final	pvalue.adjust
ENSECAG00000009117		2.28732	0.000601801
ENSECAG00000010721	MGP	1.63797	0.000754377
INCREASED_DIFFERENTIAL_TRANSLATION
ensembl_gene_id	external_gene_name	log2FC_TE_final	pvalue.adjust
ENSECAG00000000141	PTCH1	-9.21543	0.0167044
ENSECAG00000000718		-3.77359	0.0377298
ENSECAG00000000916	BAHD1	-2.9676	0.000609348
ENSECAG00000008043		-3.45497	4.62548e-07
ENSECAG00000008409	CRTAP	-1.70032	0.0103198
ENSECAG00000008513	TATDN3	-8.08114	0.0014608
ENSECAG00000008855	GDI2	-1.78645	0.00229286
ENSECAG00000009727	RAC1	-1.9895	0.00117104
ENSECAG00000012331	PARP9	-3.24331	0.000618748
ENSECAG00000013635	SLC25A5	-2.02006	0.0033034
ENSECAG00000013744	HSPB6	-3.29839	0.000831678
ENSECAG00000016164	C12orf66	-7.53113	0.00117104
ENSECAG00000016379	MAPK8IP3	-2.86316	0.0373732
ENSECAG00000017953	TCP1	-1.93035	0.000522624
ENSECAG00000018791	LSM2	-5.08017	0.000580571
ENSECAG00000020103	DSTN	-1.37803	0.0295963
ENSECAG00000020180	CREB5	-9.43108	0.000831678
ENSECAG00000020699		-3.79441	1.33292e-05
ENSECAG00000022389		-1.76937	0.0014278
ENSECAG00000023088	BMF	-4.10558	0.0336306
ENSECAG00000023592		-2.03669	0.00763472
ENSECAG00000024179	EBNA1BP2	-2.84135	0.0336306
DECREASED_DIFFERENTIAL_TRANSCRIPTION
ensembl_gene_id	external_gene_name	log2FoldChange	p_adj_final
ENSECAG00000002460		2.58674	0.0208667
ENSECAG00000002544	PCBP1	2.57941	0.0401509
ENSECAG00000002986	GHR	2.69846	0.0270492
ENSECAG00000003278		2.29716	0.040469
ENSECAG00000005956		2.40127	0.0479655
ENSECAG00000007767	REEP5	1.52356	0.0204924
ENSECAG00000008542		2.33692	0.00102088
ENSECAG00000008676	HNRNPA1	1.9684	0.0183843
ENSECAG00000008688		2.81747	0.0107688
ENSECAG00000011461	ARMC10	2.23254	0.0426796
ENSECAG00000011834	TIMP2	2.22436	1.86933e-05
ENSECAG00000013091	CTSH	1.62216	0.036356
ENSECAG00000015547	MBOAT7	2.1187	0.039648
ENSECAG00000015842	ANKRD55	2.47003	0.0441672
ENSECAG00000016957	OLFM1	1.91939	0.0080842
ENSECAG00000017887		3.42404	5.08511e-05
ENSECAG00000018306	CREB3L1	2.65053	0.00399051
ENSECAG00000018717	BGN	1.92588	0.0236063
ENSECAG00000019373	GARS	1.73667	0.0265118
ENSECAG00000019382	S100A10	2.26081	0.00619087
ENSECAG00000020660	UBA52	1.96469	0.0359977
ENSECAG00000021629	BTF3	1.7959	0.0458325
ENSECAG00000021927	RPL18	1.64594	0.0154977
ENSECAG00000024268	RPS26	1.51435	0.0186881
INCREASED_DIFFERENTIAL_TRANSCRIPTION
ensembl_gene_id	external_gene_name	log2FoldChange	p_adj_final
ENSECAG00000000034	CBLN1	-4.79346	0.00797807
ENSECAG00000000398	PITRM1	-2.05788	0.0405969
ENSECAG00000001469	HIST1H2BJ	-1.83895	0.015113
ENSECAG00000001849	HIST2H3PS2	-1.62146	0.00387962
ENSECAG00000002082	HIST2H2BF	-1.78925	0.00649476
ENSECAG00000003538	HIST1H3I	-1.93788	0.00655155
ENSECAG00000003820		-1.61888	0.0200528
ENSECAG00000004199	HIST1H2BF	-1.47965	0.0369018
ENSECAG00000004274	IQGAP2	-2.19074	0.000107282
ENSECAG00000005020		-2.36066	1.88e-06
ENSECAG00000006704		-2.81256	0.000668539
ENSECAG00000006772	DYSF	-1.94669	0.0154712
ENSECAG00000007247	ALPK1	-5.99342	0.0391588
ENSECAG00000007532	CSNK2A1	-1.7562	0.026199
ENSECAG00000007630		-1.92881	0.00470445
ENSECAG00000007785		-1.98162	0.000772552
ENSECAG00000007902		-1.56893	0.0162302
ENSECAG00000008241	SORCS3	-3.28311	0.00777505
ENSECAG00000008637	HMGCS1	-2.06581	0.000643394
ENSECAG00000008809	OAS3	-3.87666	1.75e-07
ENSECAG00000008829	CROT	-2.11407	0.00643023
ENSECAG00000009123		-6.42195	0.00981364
ENSECAG00000009416		-4.65098	1.33e-07
ENSECAG00000009667	EAPP	-1.86399	4.81e-05
ENSECAG00000009843		-6.49419	0.00778259
ENSECAG00000009935	PTK6	-3.53138	1.08e-12
ENSECAG00000010692	CSPG4	-1.97005	0.0157528
ENSECAG00000010802		-2.93766	1.03e-06
ENSECAG00000010880	SOX6	-4.46152	0.0256419
ENSECAG00000010972	SRMS	-2.70288	0.00127885
ENSECAG00000011547		-1.24058	0.0396826
ENSECAG00000012467	NSMF	-3.87427	2.6e-11
ENSECAG00000012936	DSCAM	-3.58213	0.0383087
ENSECAG00000013209	POU6F2	-4.16743	5.68e-07
ENSECAG00000013237	JAKMIP2	-5.38316	0.000678096
ENSECAG00000013730	ID1	-2.08276	0.00481741
ENSECAG00000013981	CDA	-2.19225	0.0385651
ENSECAG00000014017	PRKG1	-2.07092	0.00747568
ENSECAG00000014226		-2.33863	2.81e-05
ENSECAG00000015825	LCN8	-6.68173	0.00537222
ENSECAG00000015983	STX18	-1.95085	0.00483243
ENSECAG00000017084	DPYSL4	-3.27975	0.000487458
ENSECAG00000017094	CPED1	-2.09651	0.000933423
ENSECAG00000017526	MSI1	-4.28981	0.0446296
ENSECAG00000017671	ROBO1	-2.01955	0.00117134
ENSECAG00000018007	ISCA2	-2.47023	0.000256719
ENSECAG00000018637		-4.24824	3.82e-06
ENSECAG00000018916	FILIP1	-3.8157	0.000526833
ENSECAG00000019107		-4.03547	9.36e-10
ENSECAG00000019631	MCM2	-2.822	0.00891404
ENSECAG00000019854	VAX2	-2.49877	0.000755431
ENSECAG00000020791	FRMPD1	-2.41449	0.0313705
ENSECAG00000020924	PLA2G6	-6.42912	1.08e-12
ENSECAG00000021519		-2.88308	0.0316956
ENSECAG00000021683	LGALS4	-9.65683	0.0016335
ENSECAG00000022313	COL2A1	-6.42195	0.00981364
ENSECAG00000023437	ALDH16A1	-1.87787	0.0488142
ENSECAG00000023538	ENOX1	-2.83777	0.0103343
ENSECAG00000024906		-2.53875	0.00407397
ENSECAG00000025023	PLEKHM1	-2.19853	0.00692185
ENSECAG00000025129	NDRG1	-1.55406	0.0274532
